# Supplementary material for: SAIGE-GPU: accelerating genome- and phenome-wide association studies using GPUs
Source: Bioinformatics. 2026 Jan 22;42(3):btag032. doi: 10.1093/bioinformatics/btag032 (PMC12960912; doi:10.1093/bioinformatics/btag032)
Supplement: btag032_Supplementary_Data [file btag032_supplementary_data.zip]

Archive with 2 entries (2 files):
- 103.SD.MVP Core Publication Acknowledgement_02.22.2024.docx
- SAIGEComputationalSupplementary.v.1.08.Bioinformatics-MajorModifications.docx
